# Supplementary material for: Come out of Your Shell—A Comparative Pilot Study for Teaching the Central Plastrotomy in Chelonians Using a 3D-Printed Simulator and a Virtual 3D Simulation
Source: Animals (Basel). 2025 Mar 13;15(6):824. doi: 10.3390/ani15060824 (PMC11939662; doi:10.3390/ani15060824)
Supplement: Supplementary file 1 [file animals-15-00824-s001.zip]

Archive with 1 entries (1 files):
- animals-3500098-supplementary.pdf
